# Supplementary material for: The Prevalence of Comorbidities in Individuals with Periodontitis in a Private Periodontal Referral Practice
Source: J Clin Med. 2024 Dec 5;13(23):7410. doi: 10.3390/jcm13237410 (PMC11642081; doi:10.3390/jcm13237410)
Supplement: Supplementary file 1 [file jcm-13-07410-s001.zip]

Archive with 1 entries (1 files):
- jcm-3343583-supplementary.pdf
